# Supplementary material for: SARS-CoV-2 variants of concern partially escape humoral but not T cell responses in COVID-19 convalescent donors and vaccine recipients
Source: Sci Immunol. 2021 May 25;6(59):eabj1750. doi: 10.1126/sciimmunol.abj1750 (PMC9268159; doi:10.1126/sciimmunol.abj1750)
Supplement: Supplementary file 3 — Data file S1 [file sciimmunol.abj1750_data_file_s1.zip]

Archive with 1 entries (1 files):
- sciimmunol.abj1750_Data_file_S1.xlsx
