# Supplementary material for: SARS-CoV-2 variants of concern partially escape humoral but not T cell responses in COVID-19 convalescent donors and vaccine recipients
Source: Sci Immunol. 2021 May 25;6(59):eabj1750. doi: 10.1126/sciimmunol.abj1750 (PMC9268159; doi:10.1126/sciimmunol.abj1750)
Supplement: Supplementary file 3 — Data file S1 [file sciimmunol.abj1750_data_file_s1.zip › sciimmunol.abj1750_Data_file_S1.xlsx]

## Sheet: Datasets
							FIGURE 2A					FIGURE 2B					FIGURE 2C					FIGURE 2D (& Sup Fig 2)					FIGURE 2D (& Sup Fig 2)					FIGURE 2D (& Sup Fig 2)					FIGURE 2E & 2F					FIGURE 2F					FIGURE 2F
							N-ELISA (OD450)					Wantai S-ELISA (OD450 ratio)					MIA (BU/ml)					Endpoint titre - S (WT)					Endpoint titre - S (B.1.1.7)					Endpoint titre - S (B.1.351)					PRNT50 (titer) - (WT)					PRNT50 (titer) - (B.1.1.7)					PRNT50 (titer) - (B.1.351)
MSnumber	study number	age	gender	cohort	analyses		T0	T3	Vx13	Vx23		T0	T3	Vx13	Vx23		T0	T3	Vx13	Vx23		T0	T3	Vx13	Vx23		T0	T3	Vx13	Vx23		T0	T3	Vx13	Vx23		T0	T3	Vx13	Vx23		T0	T3	Vx13	Vx23		T0	T3	Vx13
MS077041	HCW-1408	33.126	M	COVID-19 recovered	basic							14.03	18.41	18.41	18.41		17.9905	24.9004	3426.77	4369.61
MS968587	HCW-1208	62.7589	F	COVID-19 recovered	basic							18.39	18.39	18.41	18.41		31.4566	26.7977	3474.16	5483.86
MS183726	HCW-0850	48.611	F	COVID-19 recovered	basic							18.4	15.23	18.41	18.42		ND	63.1555	3048.57	6409.06
MS045562	HCW-1825	31.8219	M	COVID-19 recovered	basic							3.15	1.86	18.41	18.39		1.0659	1.64052	454.345	1627.05
MS056877	HCW-1061	56.0932	F	COVID-19 recovered	basic							ND	18.39	18.41	18.39		0	169.992	2605.54	3699.06
MS713645	HCW-1244	56.1945	F	COVID-19 recovered	basic							0	6.01	18.41	18.39		0.841092	66.3484	1515.32	2174.24
MS285767	HCW-0062	44.9096	F	COVID-19 recovered	basic							0	12.62	11.55	18.39		ND	64.7137	2247.79	4702.46
MS794023	HCW-1299	24.9534	F	COVID-19 recovered	basic							0	10.57	ND	18.4		0.662796	93.4087	ND	3545.86
MS199005	HCW-0472	36.4466	M	COVID-19 recovered	basic							0.01	0.32	18.4	ND		0.22287	54.5033	2782.87	ND
MS144805	HCW-1616	40.989	F	COVID-19 recovered	basic							0	12.12	18.41	18.42		0.749037	45.762	2192.85	5985.61
MS998018	HCW-1394	26.4575	F	COVID-19 recovered	in-depth		0.1055	0.1219	0.4712	0.3637		0.01	6.25	18.41	18.42		1.08722	40.0284	2547.89	3614.27		ND	80	13958.5	13310.6		ND	101.311	8087.64	7693.6		ND	78.0181	9362.53	5244.42		ND	56	2098	2353		ND	255	7239	7343		ND	10	586
MS508795	HCW-1285	41.9781	F	COVID-19 recovered	in-depth		0.0358	1.2973	1.5382	1.2987		0	5.38	18.41	18.41		1.15602	77.3756	18024.4	10615.4		ND	231.324	39587.9	28679.2		ND	415.643	36723.8	27830.4		ND	248.011	27686.7	17972.9		ND	231	10115	7951		ND	416	4047	14475		ND	39	4563
MS592665	HCW-1302	54.1205	F	COVID-19 recovered	in-depth		0.1326	1.8198	1.9279	1.7233		0.01	8.44	18.4	18.4		0.734502	113.257	2564.26	2507.48		ND	426.451	6323.13	7512.09		ND	368.83	6474.09	8806.05		ND	215.842	4292.88	5256.87		ND	259	1842	2097		ND	1686	34461	3513		ND	40	1767
MS762559	HCW-1377	65.6904	F	COVID-19 recovered	in-depth		0.0394	1.6437	1.7493	1.6689		0.01	12.75	18.39	18.39		0.698649	525.896	12784	11902.2		ND	1301.61	28059.7	33282.7		ND	1458.16	24455.9	28572.5		ND	615.513	14950.9	18319.9		ND	303	6670	6623		ND	1062	15550	14404		ND	79	2191
MS387780	HCW-1410	42.2603	M	COVID-19 recovered	in-depth		0.1466	1.6151	1.8184	1.5889		0	7.01	18.41	18.39		0.371127	35.1224	2673.96	4088.79		ND	58.1923	4153.91	7700.97		ND	102.929	5781.39	7263.06		ND	44.933	2769.73	3277.02		ND	54	1912	3955		ND	306	2238	8415		ND	10	389
MS640775	HCW-1488	43.2795	F	COVID-19 recovered	in-depth		0.056	0.504	1.2107	1.3042		0.02	15.29	18.41	18.41		0.378879	60.0024	3806.04	2387.33		ND	130.455	8547.68	8102.83		ND	161.294	8192.34	8413.91		ND	94.1148	5422.2	5250.71		ND	218	3158	1131		ND	436	6689	4041		ND	229	3352
MS935886	HCW-1667	32.0685	F	COVID-19 recovered	in-depth		0.0867	1.5415	1.3819	1.3541		0	14.14	18.41	18.41		0.448647	207.909	1865.81	1496.72		ND	497.353	5894.2	6929.38		ND	488.501	6170.45	6748.55		ND	202.989	3278.52	3748.16		ND	69	611	591		ND	285	2224	2047		ND	113	245
MS745745	HCW-1694	46.9589	F	COVID-19 recovered	in-depth		0.0537	1.5734	1.4613	1.2956		0	5.1	18.41	18.39		0.671517	77.3146	2025.4	3682.98		ND	257.332	8851.12	10367.6		ND	320	7977.57	9342.93		ND	149.187	5598.18	7087.98		ND	266	2241	2122		ND	801	2284	2383		ND	104	320
MS203020	HCW-1560	24.1616	M	COVID-19 recovered	in-depth		0.0744	0.8506	1.3854	1.2573		0	11.97	18.41	18.42		0.378879	64.9298	1821.72	3030.35		ND	158.907	4746.83	7434.06		ND	317.206	5146.39	7992.09		ND	155.669	2889.53	6266.79		ND	61	1153	1772		ND	141	6494	3970		ND	29	621
MS968004	HCW-1234	47.8603	F	COVID-19 recovered	in-depth		0.0369	0.7098	0.658	0.4632		0	1.14	18.41	18.39		0.258723	32.2735	2472.89	2949.05		ND	51.6627	5458.6	5055.2		ND	64.6518	5623.22	4931.78		ND	36.0449	3533.77	2975.77		ND	26	1993	1957		ND	10	3243	3796		ND	10	363
MS185010	HCW-1380	48.5671	M	COVID-19 recovered	in-depth		0.1035	0.1536	0.2243	0.1394		0	10.56	18.41	18.41		0.371127	34.9906	730.452	530.673		ND	60.355	2133.42	1773.17		ND	58.7366	2167.61	1725.3		ND	33.1686	1656.88	1152.97		ND	74	243	300		ND	140	1005	1163		ND	10	74
MS543052	HCW-1417	30.7671	F	COVID-19 recovered	in-depth		0.1657	1.6145	1.5653	1.6102		0.98	15.16	18.41	18.41		0.841092	178.025	1642.55	1762.8		ND	477.768	5206.37	4960.35		ND	624.804	5664.32	5460.38		ND	433.273	3594.22	3720.48		ND	124	1207	1153		ND	603	3505	2005		ND	226	999
MS044268	HCW-1519	23.126	F	COVID-19 recovered	in-depth		0.0388	1.7406	1.8903	1.9076		0.08	15.45	18.4	18.41		1.31009	360.875	8045.51	11444.9		ND	472.739	17002.9	24110.9		ND	536.452	17285.6	23003.1		ND	262.601	9797.09	14237.8		ND	126	2427	7080		ND	517	4575	9529		ND	10	885
MS347009	HCW-1271	32.5973	F	COVID-19 naive	basic							0	0	0.04	6.28		1.43024	1.88955	216.668	884.261
MS062011	HCW-1001	25.6	F	COVID-19 naive	basic							0	0.01	2.59	2.03		0.14535	0.662796	136.503	1914.16
MS540616	HCW-0463	59.4192	F	COVID-19 naive	basic							0	0	0.05	7.37		ND	0.089148	147.908	1137.22
MS045923	HCW-0717	31.2986	F	COVID-19 naive	basic							ND	0	0.29	2.43		0	0.052326	186.009	809.987
MS726615	HCW-0737	59.5863	F	COVID-19 naive	basic							0	0	11.84	18.39		0.089148	0.258723	117.976	993.516
MS048603	HCW-1449	38.2603	F	COVID-19 naive	basic							0	0	18.39	18.39		10.9313	9.25686	373.268	1602.82
MS054028	HCW-0356	30.2986	F	COVID-19 naive	basic							0.01	0.01	11.89	18.39		ND	1.53199	154.197	1593.81
MS046365	HCW-0043	35.7863	F	COVID-19 naive	basic							ND	0.01	18.39	ND		0	0.198645	6309.64	ND
MS900795	HCW-0889	41.9616	F	COVID-19 naive	basic							0	0	5.39	18.41		0.806208	0.662796	182.211	2575.7
MS969008	HCW-1140	33.2822	M	COVID-19 naive	basic							0.01	0.02	10.18	12.38		1.36241	1.22482	302.599	2342.27
MS058684	HCW-0825	22.2493	F	COVID-19 naive	basic							0	0	18.39	18.41		0.876945	0.59109	250.622	2738.39
MS313023	HCW-0322	29.611	M	COVID-19 naive	basic							0	0.01	18.39	18.41		ND	0.108528	504.558	1973.85
MS343765	HCW-0975	44.726	F	COVID-19 naive	basic							0	0.19	11.57	18.42		1.08722	1.22482	319.634	5655.76
MS268075	HCW-0226	29.9507	F	COVID-19 naive	basic							0	0.01	18.39	18.42		ND	0.198645	861.131	7597.74
MS554880	HCW-0382	32.8164	M	COVID-19 naive	basic							0	0	18.39	18.39		0.489345	0.108528	276.921	3150.22
MS575726	HCW-0406	48.2658	F	COVID-19 naive	basic							0.02	0	15.26	18.39		0.351747	0.129846	248.868	2431.51
MS376010	HCW-0632	27.3178	M	COVID-19 naive	basic							0.16	0.02	18.39	18.39		0.052326	0.175389	322.377	4657.4
MS876675	HCW-0343	53.2301	F	COVID-19 naive	basic							0.01	0.03	6.04	18.39		0.052326	0.052326	216.436	1445.07
MS271003	HCW-1505	34.3836	F	COVID-19 naive	basic							0	0.01	18.39	18.4		0.128877	0.31008	359.702	1515.9
MS477845	HCW-0641	36.9096	F	COVID-19 naive	basic							0	0.01	18.39	18.39		0.023256	0.089148	704.26	6313.33
MS754009	HCW-1562	31.6329	M	COVID-19 naive	basic							0	0	18.42	18.41		0.906015	0.343995	497.397	2587.33
MS957001	HCW-1613	42.2384	F	COVID-19 naive	basic							0	0.03	5.11	18.41		0.31008	0.448647	378.627	1948.17
MS409855	HCW-1141	35.211	F	COVID-19 naive	basic							0	0	4.42	12.59		0.806208	1.01745	131.813	2029.67
MS292695	HCW-1678	51.7726	F	COVID-19 naive	basic							0	0.02	11.89	18.41		0.378879	0.080427	289.217	1813.48
MS594007	HCW-1602	31.2685	F	COVID-19 naive	basic							0	0.11	ND	13.87		0.31008	0.378879	ND	1530.73
MS939891	HCW-1571	31.5918	M	COVID-19 naive	basic							0	0	14.93	18.41		0.59109	0.448647	168.354	3970.87
MS387740	HCW-0648	46.3014	M	COVID-19 naive	basic							0	0	18.41	18.41		0.089148	0.023256	164.963	1709.9
MS299820	HCW-1060	38.1534	M	COVID-19 naive	basic							0.01	0	18.41	18.41		1.08722	0.841092	386.902	2719.98
MS298760	HCW-0589	44.4438	M	COVID-19 naive	basic							0.07	0.01	5.65	18.41		0.22287	0.129846	176.891	1812.13
MS874876	HCW-1436	33.6849	F	COVID-19 naive	basic							0.01	0	7.14	18.41		1.01745	0.246126	422.581	3624.35
MS318626	HCW-1621	58.463	F	COVID-19 naive	basic							0	0	8.79	18.42		0.521322	0.31008	289.828	4721.94
MS298550	HCW-0431	65.0904	M	COVID-19 naive	basic							0.01	0.01	18.41	14.85		ND	0.719967	232.579	2728.12
MS845645	HCW-1022	56.1699	F	COVID-19 naive	basic							0.09	0	5.32	18.42		ND	ND	33.5419	1389.26
MS791009	HCW-0176	30.1671	F	COVID-19 naive	basic							0	0	9.62	18.42		ND	0.444771	345.497	3955.85
MS042646	HCW-1134	37.8192	F	COVID-19 naive	basic							0	0	2.94	11.43		1.53199	1.1909	406.99	1040.32
MS974600	HCW-0464	60.926	M	COVID-19 naive	basic							ND	0	14.24	18.42		ND	ND	ND	ND
MS478815	HCW-0064	39.3616	F	COVID-19 naive	basic							0	0	10.79	18.39		ND	0.023256	550.586	2769.98
MS804790	HCW-1696	41.0904	M	COVID-19 naive	basic							0	0.01	5.55	18.39		0.448647	0.31008	320.051	5903.05
MS038091	HCW-1814	26.7014	M	COVID-19 naive	basic							0	0	18.41	18.39		0.31008	0.714153	352.638	2054.38
MS769646	HCW-0399	56.6877	F	COVID-19 naive	basic							0	0.19	12.88	18.39		ND	0.22287	twm	1802.05
MS571009	HCW-0924	38.6438	M	COVID-19 naive	basic							0	0	0.13	18.39		0.806208	0.444771	32.759	301
MS185660	HCW-1733	54.0849	M	COVID-19 naive	basic							0	0	6.44	18.39		2.93413	2.80913	1102.53	8502.88
MS876625	HCW-1206	58.2877	F	COVID-19 naive	basic							0	0.03	0.62	18.39		0.662796	0.734502	19.881	526.942
MS965004	HCW-0537	36.5233	M	COVID-19 naive	basic							0	0.03	3.68	18.39		ND	0.152133	146.358	1979.76
MS986677	HCW-0802	53.589	F	COVID-19 naive	basic							0.07	0	4.49	18.39		ND	12.8334	1212.99	5426.3
MS813017	HCW-0425	27.5315	F	COVID-19 naive	basic							0.04	0	4.08	18.39		ND	0.052326	123.082	3003.51
MS012001	HCW-1045	41.6822	M	COVID-19 naive	basic							0	0	18.41	18.39		1.76746	1.01745	158.199	1600.21
MS640740	HCW-0159	46.926	M	COVID-19 naive	basic							0	0	18.41	18.39		ND	0.273258	135.582	1670.56
MS346575	HCW-0225	63.137	F	COVID-19 naive	basic							0	0	18.41	18.39		ND	0.719967	233.161	2936.17
MS702009	HCW-0158	37.1041	M	COVID-19 naive	basic							0.03	0.01	9.91	18.39		ND	0.517446	584.917	3056.9
MS183132	HCW-0272	25.1726	F	COVID-19 naive	basic							0.04	0.02	9.75	18.39		ND	0.325584	175.68	3773.48
MS049710	HCW-0269	24.3342	M	COVID-19 naive	basic							0	0.01	8.22	18.39		ND	0.325584	327.028	1638
MS360775	HCW-1532	43.2575	F	COVID-19 naive	basic							0	0	18.41	18.39		0.787797	0.448647	291.126	2554.77
MS193725	HCW-0951	48.7123	F	COVID-19 naive	basic							0	0	18.41	18.39		1.1909	0.734502	22.4227	1008.24
MS282588	HCW-1494	62.2384	F	COVID-19 naive	basic							0.14	0	18.41	18.39		0.128877	0.671517	308.665	3226.67
MS040342	HCW-1154	32.7781	M	COVID-19 naive	basic							0	0	18.41	18.39		0.841092	0.662796	221.659	1493.42
MS984010	HCW-0038	30.0082	F	COVID-19 naive	basic							0	0	3.82	18.39		ND	0.175389	194.614	1725.21
MS173030	HCW-0091	47.6658	M	COVID-19 naive	basic							0	0.02	6.13	18.39		ND	0.023256	100.921	1432.76
MS522855	HCW-1361	35.6548	F	COVID-19 naive	basic							0	0	18.41	18.41		1.2597	1.08722	282.318	1678.02
MS372685	HCW-0901	52.0384	F	COVID-19 naive	basic							0	0	15.18	18.41		0.876945	0.806208	1078.21	1593.13
MS506860	HCW-1776	34.6658	M	COVID-19 naive	basic							0	0	18.41	18.41		0.378879	0.866286	482.765	3577.74
MS109881	HCW-1812	32.1342	M	COVID-19 naive	basic							0	0	10.4	18.41		0.710277	1.1473	309.227	1727.73
MS068597	HCW-1636	61.3315	F	COVID-19 naive	basic							0	0	2.53	18.41		1.26939	0.985473	123.518	2587.52
MS473715	HCW-0427	50.0301	F	COVID-19 naive	basic							0	0	14.56	18.41		ND	0.108528	370.284	2261.84
MS740008	HCW-1082	35.3781	F	COVID-19 naive	basic							0.31	0.32	18.41	18.41		ND	0.59109	351.776	2757.68
MS633805	HCW-0259	40.4932	F	COVID-19 naive	basic							0	0.01	3.35	18.41		ND	0.052326	172.879	1290.42
MS486003	HCW-1300	43.7507	M	COVID-19 naive	basic							0	0.09	13.71	18.41		5.48551	4.71515	199.217	1637.51
MS120705	HCW-0814	50.5973	F	COVID-19 naive	basic							0	0.01	4.56	18.41		ND	0.734502	445.769	1702.73
MS352675	HCW-1340	53.1863	F	COVID-19 naive	basic							ND	0	18.41	18.41		0	0.59109	5022.81	10640.6
MS430007	HCW-0196	29.2164	F	COVID-19 naive	basic							0	0	7.86	18.41		ND	0.198645	565.315	3706.33
MS551000	HCW-1344	37.0575	M	COVID-19 naive	basic							0	0	4.75	18.41		1.01745	0.521322	127.966	824.009
MS905007	HCW-1393	44.789	F	COVID-19 naive	basic							0	0.13	0.44	18.41		0.333336	1.55718	130.844	1811.06
MS921032	HCW-0560	31.9863	F	COVID-19 naive	basic							0.02	0.02	4.32	ND		1.14148	0.248064	231.979	ND
MS493003	HCW-0230	26.9123	M	COVID-19 naive	basic							0	0	10.3	ND		ND	0.152133	303.006	ND
MS044336	HCW-1534	26.5644	F	COVID-19 naive	basic							ND	0	14.16	ND		0	1.22869	517.436	ND
MS048919	HCW-0812	24.7397	M	COVID-19 naive	basic							ND	0	8.91	ND		0	1.36241	368.365	ND
MS425025	HCW-0037	57.5425	F	COVID-19 naive	basic							0	0	11.17	ND		ND	0.129846	789.27	ND
MS044857	HCW-1725	34.5425	M	COVID-19 naive	basic							0.17	0	13.43	ND		0.185079	0.31008	595.877	ND
MS826606	HCW-1486	60.1315	F	COVID-19 naive	basic							0.05	0.05	ND	ND		1.43315	1.1473	ND	ND
MS128755	HCW-1832	45.1836	F	COVID-19 naive	basic							0.14	0	ND	18.4		0.485469	0.219963	ND	1853.21
MS080785	HCW-0770	42.6	F	COVID-19 naive	basic							0	0.02	ND	18.4		0.273258	0.876945	ND	1581.12
MS479013	HCW-0896	24.5233	M	COVID-19 naive	basic							0	0	13.48	18.39		1.5659	3.07076	240.147	814.6
MS820011	HCW-1525	39.3589	M	COVID-19 naive	basic							ND	0	4.84	18.39		0	0.378879	150.408	1204.76
MS989666	HCW-0547	54.5151	F	COVID-19 naive	basic							0	0.03	6.55	18.39		ND	0.129846	122.423	2841.5
MS482003	HCW-0806	53.2	F	COVID-19 naive	basic							0	0.01	18.41	18.4		ND	0.734502	99.1965	663.6
MS039603	HCW-0218	21.811	F	COVID-19 naive	basic							0	0	1.36	18.4		ND	0.129846	156.804	2160.39
MS319656	HCW-1347	55.3644	F	COVID-19 naive	in-depth		0.0589	0.1197	0.1068	0.0627		0	0	4.93	18.41		1.63373	1.47482	105.97	2080.54		ND	ND	403.857	6588.5		ND	ND	ND	ND		ND	ND	180.357	3423.25		ND	ND	10	129		ND	ND	10	313		ND	ND	10
MS585024	HCW-1695	34.5753	F	COVID-19 naive	in-depth		0.0358	0.0568	0.0789	0.0555		0	0	11.06	18.42		0.343995	0.250002	526.642	1717.84		ND	ND	1203.89	7045.59		ND	ND	1235.79	7288.77		ND	ND	693.615	5022.36		ND	ND	30	151		ND	ND	10	256		ND	ND	10
MS584835	HCW-1779	37.2055	F	COVID-19 naive	in-depth		0.0839	0.044	0.0743	0.0801		0	0	6.32	18.41		0.185079	0.156009	206.077	1811.06		ND	ND	421.807	5734.83		ND	ND	499.06	6493.99		ND	ND	267.172	3497.66		ND	ND	10	137		ND	ND	10	274		ND	ND	10
MS402685	HCW-1837	52.4082	F	COVID-19 naive	in-depth		0.0894	0.1184	0.128	0.0888		0	0	0.65	14.49		0.31008	0.312987	65.3348	1946.82		ND	ND	137.912	2099.68		ND	ND	155.095	2094.65		ND	ND	107.529	1325.24		ND	ND	10	70		ND	ND	10	148		ND	ND	10
MS223586	HCW-1420	62.2329	F	COVID-19 naive	in-depth		0.1579	0.1099	0.0768	0.1069		0	0	11.77	18.39		0.770355	0.185079	179.178	2232.38		ND	ND	523.562	9601.88		ND	ND	551.485	9779.73		ND	ND	394.952	7312.59		ND	ND	35	280		ND	ND	37	907		ND	ND	10
MS259880	HCW-1801	32.2575	M	COVID-19 naive	in-depth		0.0437	0.0465	0.0447	0.0478		ND	0.01	3.4	18.41		0.31008	0.787797	251.601	632.137		ND	ND	546.463	2130.26		ND	ND	576.136	2114.85		ND	ND	360.113	1307.44		ND	ND	35	136		ND	ND	37	455		ND	ND	10
MS091656	HCW-1566	55.5068	F	COVID-19 naive	in-depth		0.08	0.0861	0.1263	0.1009		0	0	0.02	6.48		2.30719	2.30719	13.0234	393.172		ND	ND	34.6056	1146.4		ND	ND	32.6884	1009.5		ND	ND	38.2606	642.659		ND	ND	10	26		ND	ND	10	10		ND	ND	10
MS355625	HCW-1783	58.5068	F	COVID-19 naive	in-depth		0.3775	0.4304	0.4148	0.3636		0	0	5.53	18.39		0.521322	0.710277	108.073	1818.62		ND	ND	284.13	4761.61		ND	ND	299.691	4468.18		ND	ND	155.965	2545.84		ND	ND	22	153		ND	ND	10	430		ND	ND	10
MS057193	HCW-1738	35.3699	F	COVID-19 naive	in-depth		0.0181	0.0383	0.0403	0.0539		0	0	5.5	4.98		0.671517	0.080427	370.051	2866.3		ND	ND	1239.51	12113.2		ND	ND	1438.62	10273.3		ND	ND	635.085	7401.59		ND	ND	54	292		ND	ND	123	567		ND	ND	10
MS438685	HCW-1209	52.789	F	COVID-19 naive	in-depth		0.135	0.1005	0.1056	0.0931		0.08	0	13.63	18.41		0.911829	0.518415	460.885	2832.1		ND	ND	972.399	8322.54		ND	ND	1233.2	9112.48		ND	ND	541.309	5460.51		ND	ND	61	263		ND	ND	220	616		ND	ND	32
MS038911	HCW-0753	25.5178	F	COVID-19 naive	in-depth		0.0349	0.0324	0.0443	0.0839		ND	0	18.41	18.39		0	0.152133	675.538	5724.46		ND	ND	2479.06	26377.8		ND	ND	3557.61	22029.9		ND	ND	1581.77	11342.8		ND	ND	10	916		ND	ND	216	1931		ND	ND	37
MS288785	HCW-0298	42.5753	F	COVID-19 naive	in-depth		0.1767	0.1953	0.1799	0.2141		0.01	0.01	18.41	11.92		0.248064	0.023256	387.145	8987.57		ND	ND	1215.13	29433.6		ND	ND	1954.66	28627.6		ND	ND	1255.71	15897		ND	ND	34	1052		ND	ND	73	2063		ND	ND	10
[truncated: 85 more columns]
